# Supplementary material for: Accounting for cis-regulatory constraint prioritizes genes likely to affect species-specific traits
Source: Genome Biol. 2023 Jan 19;24:11. doi: 10.1186/s13059-023-02846-8 (PMC9850818; doi:10.1186/s13059-023-02846-8)
Supplement: Supplementary file 2 — Additional file 2. The enriched terms that show evidence for lineage-specific selection based on the method outlined in the paper. [file 13059_2023_2846_MOESM2_ESM.csv]

File	Ontology Term	GSEAPY ES (Enrichment Score)	GSEAPY NES (Normalized Enrichment Score)	GSEAPY p-val	GSEAPY FDR	Total Genes in Geneset	Intersect with our Gene Set	Genes	ledge genes (from GSEAPY)	Binomial p-val	Genes with lower expression from the human allele	Total genes at identical rank cutoff	FDR Sign Test	Binomial Effect Size
D50_pval_ranks_gsea_Enrich_REACT_Specific_Signed	R-HSA-70263:R-HSA-70263	-0.655594209	-2.311710835	0	0	32	22	ALDOA;ALDOC;TPI1;SLC25A12;SLC25A11;PGAM1;SLC25A1;GOT1;MDH1;GPI;SLC25A13;PC;PRKACB;ENO1;MDH2;ENO2;ENO3;GOT2;GAPDH;FBP2;SLC25A10;ALDOB	GOT1;MDH1;GPI;SLC25A13;PC;PRKACB;ENO1;MDH2;ENO2;ENO3;GOT2;GAPDH;FBP2;SLC25A10;ALDOB	6.10E-05	15	15	0.001464844	1
D50_pval_ranks_gsea_Enrich_GOBP_Specific_Signed	GO:0030500~regulation of bone mineralization	0.736169311	2.276739488	0	0.034612657	18	13	BGLAP;NBR1;MATN1;MGP;AHSG;BMP2K;ANKH;PTK2B;DDR2;GJA1;S1PR1;ENPP1;TWIST1	BGLAP;NBR1;MATN1;MGP;AHSG;BMP2K;ANKH;PTK2B;DDR2;GJA1;S1PR1;ENPP1	0.000488281	0	12	0.001953125	1
D100_pval_ranks_gsea_Enrich_HPO_Specific_Signed	Spastic dysarthria	0.581791569	1.972458411	0	0.242268041	27	17	AP4M1;VAMP1;MARS2;AP4S1;SYNE1;PEX6;POLR3A;ALS2;RAB3GAP2;GLRX5;ALDH18A1;AP4E1;GBA2;ERLIN2;TDP1;SPG7;AP4B1	AP4M1;VAMP1;MARS2;AP4S1;SYNE1;PEX6;POLR3A;ALS2;RAB3GAP2;GLRX5	0.001953125	0	10	0.005208333	1
D150_pval_ranks_gsea_Enrich_KEGG_Specific_Signed	Metabolism of xenobiotics by cytochrome P450 - Homo sapiens (human)	-0.630494596	-2.065069932	0	0.02486969	76	17	MGST1;GSTO1;CBR3;ALDH3B1;AKR7A2;ADH5;MGST3;ALDH1A3;GSTA4;MGST2;GSTP1;EPHX1;GSTM4;CBR1;AKR7A3;DHDH;GSTO2	MGST2;GSTP1;EPHX1;GSTM4;CBR1;AKR7A3;DHDH;GSTO2	0.0078125	8	8	0.011029412	1
D50_pval_ranks_gsea_Enrich_KEGG_Specific_Signed	Chemical carcinogenesis - Homo sapiens (human)	-0.581772339	-1.872379269	0.005190311	0.137594832	82	16	PTGS2;ARNT;GSTO1;MGST1;ADH5;GSTA4;MGST3;ALDH1A3;MGST2;KYAT3;EPHX1;KYAT1;GSTP1;GSTM4;GSTO2;CBR1	MGST2;KYAT3;EPHX1;KYAT1;GSTP1;GSTM4;GSTO2;CBR1	0.0078125	8	8	0.011029412	1
D150_pval_ranks_gsea_Enrich_KEGG_Specific_Signed	Other glycan degradation - Homo sapiens (human)	0.655838435	2.084576847	0	0.009955623	18	13	MANBA;MAN2B2;FUCA2;NEU3;ENGASE;MAN2B1;HEXB;GBA2;FUCA1;HEXDC;MAN2C1;AGA;GLB1	MANBA;MAN2B2;FUCA2;NEU3;ENGASE;MAN2B1	0.03125	0	6	0.0375	1
D150_pval_ranks_gsea_Enrich_GOCC_Specific_Signed	GO:0016234~inclusion body	0.714051888	1.999069099	0.004454343	0.134087193	18	10	HSP90AB1;MT3;HAP1;SNCA;DNAJB2;PSMC5;BAG5;SNCB;WDFY3;GYS1	HSP90AB1;MT3;HAP1;SNCA;DNAJB2;PSMC5	0.03125	0	6	0.0375	1
D150_pval_ranks_gsea_Enrich_KEGG_Specific_Signed	Drug metabolism - cytochrome P450 - Homo sapiens (human)	-0.568396972	-1.641374884	0.023423423	0.231163765	72	12	MGST1;GSTO1;ALDH3B1;ADH5;MGST3;ALDH1A3;GSTA4;MGST2;GSTP1;FMO1;GSTM4;GSTO2	MGST2;GSTP1;FMO1;GSTM4;GSTO2	0.0625	5	5	0.065217391	1
D100_pval_ranks_gsea_Enrich_GOBP_Specific_Signed	GO:0035058~nonmotile primary cilium assembly	0.655119847	2.259855754	0	0.036411064	27	18	CC2D2A;BBS1;IFT80;DISC1;BBS2;CEP126;CENPJ;BBS4;PCM1;CEP89;PIBF1;VANGL2;BBS10;BBS7;CSNK1D;FUZ;ARL13B;MKS1	CC2D2A;BBS1;IFT80;DISC1;BBS2;CEP126;CENPJ;BBS4;PCM1;CEP89;PIBF1;VANGL2;BBS10	0.001831055	1	14	0.005208333	0.928571429
D150_pval_ranks_gsea_Enrich_KEGG_Specific_Signed	Renin secretion - Homo sapiens (human)	-0.407720474	-1.668948609	0.008818342	0.231909856	69	38	PTGER4;CALML4;GNAI2;GNAQ;GNAI3;ADORA1;EDNRA;ADCY6;CACNA1D;ITPR2;PDE1C;PDE1A;PPP3CB;PPP3R1;KCNMA1;ITPR1;CREB1;PPP3CA;ADCY5;PLCB3;GNAI1;KCNJ2;PRKG2;PDE3B;PRKACB;CACNA1S;PLCB2;GUCY1A2;PDE3A;PPP3CC;AQP1;CALML6;PDE1B;CALM1;ITPR3;CALM3;AGT;EDN1	CACNA1S;PLCB2;GUCY1A2;PDE3A;PPP3CC;AQP1;CALML6;PDE1B;CALM1;ITPR3;CALM3;AGT;EDN1	0.001831055	13	14	0.005208333	0.928571429
D150_pval_ranks_gsea_Enrich_KEGG_Specific_Signed	Taste transduction - Homo sapiens (human)	-0.445571912	-1.645925926	0.014492754	0.248696896	83	25	GRM1;CACNA1A;ADCY8;P2RY1;ADCY6;HCN4;GRM4;SCN3A;PDE1C;GNB3;PDE1A;GABRA5;GABRA2;SCN9A;CHRM3;PRKACB;PLCB2;KCNK5;GABRA4;GABBR2;PDE1B;ITPR3;GABRA1;ASIC2;ENTPD2	PLCB2;KCNK5;GABRA4;GABBR2;PDE1B;ITPR3;GABRA1;ASIC2;ENTPD2	0.021484375	9	10	0.028645833	0.9
D150_pval_ranks_gsea_Enrich_KEGG_Specific_Signed	One carbon pool by folate - Homo sapiens (human)	0.646054821	2.088195989	0.004385965	0.019268948	20	14	MTHFS;ATIC;DHFR;MTHFR;MTHFD2L;ALDH1L2;MTFMT;MTR;SHMT2;AMT;ALDH1L1;MTHFD1L;MTHFD1;MTHFD2	MTHFS;ATIC;DHFR;MTHFR;MTHFD2L;ALDH1L2;MTFMT;MTR	0.0390625	1	9	0.044642857	0.888888889
D50_pval_ranks_gsea_Enrich_GOBP_Specific_Signed	GO:0050727~regulation of inflammatory response	0.5000835	2.054717527	0	0.138130142	63	34	NAF1;AHSG;MGLL;FANCA;BIRC2;FANCD2;TBC1D23;SHPK;PTGS2;DROSHA;STK39;PSMA6;ANXA1;RELA;SEMA7A;TNIP1;MTA1;PARK7;LYN;AGTR1;SETD6;ADAMTS12;SLC7A2;NR1D2;TNFAIP3;MYD88;TNFSF4;IL1R1;BRD4;RICTOR;BCL6;FOXP1;MCPH1;JAK2	NAF1;AHSG;MGLL;FANCA;BIRC2;FANCD2;TBC1D23;SHPK;PTGS2;DROSHA;STK39;PSMA6;ANXA1;RELA;SEMA7A;TNIP1;MTA1;PARK7;LYN;AGTR1;SETD6	0.000277162	3	24	0.00166297	0.875
D50_pval_ranks_gsea_Enrich_GOBP_Specific_Signed	GO:0006094~gluconeogenesis	-0.544171248	-2.144239904	0	0.112417011	44	32	ATF3;RBP4;GPD2;PGM1;ALDOA;ALDOC;PER2;TPI1;SLC25A12;SLC25A11;PGAM1;SLC25A1;PPARGC1A;GOT1;MDH1;GPI;SLC25A13;CRTC2;CRY1;PC;ENO1;MDH2;BPGM;ATF4;ENO2;ENO3;GOT2;GAPDH;G6PC3;FBP2;SLC25A10;ALDOB	PPARGC1A;GOT1;MDH1;GPI;SLC25A13;CRTC2;CRY1;PC;ENO1;MDH2;BPGM;ATF4;ENO2;ENO3;GOT2;GAPDH;G6PC3;FBP2;SLC25A10;ALDOB	0.000488281	20	23	0.001953125	0.869565217
D100_pval_ranks_gsea_Enrich_KEGG_Specific_Signed	Endocrine and other factor-regulated calcium reabsorption - Homo sapiens (human)	-0.454575398	-1.883959224	0	0.22339067	53	37	ATP1B2;PRKCA;VDR;CLTCL1;GNAQ;AP2B1;PRKCG;ADCY9;ATP1B3;ATP1A3;CLTC;DNM3;ATP1B1;AP2A1;SLC8A1;RAB11A;DNM2;ATP1A1;ATP2B1;ADCY6;AP2S1;ATP2B2;AP2M1;CALB1;PTH1R;PLCB2;ATP2B4;ATP1A2;CLTA;SLC8A2;PLCB3;PRKACB;AP2A2;CLTB;SLC8A3;BDKRB2;PRKCB	AP2M1;CALB1;PTH1R;PLCB2;ATP2B4;ATP1A2;CLTA;SLC8A2;PLCB3;PRKACB;AP2A2;CLTB;SLC8A3;BDKRB2;PRKCB	0.007537842	15	18	0.011029412	0.833333333
D150_pval_ranks_gsea_Enrich_KEGG_Specific_Signed	Glycine, serine and threonine metabolism - Homo sapiens (human)	-0.50687691	-1.823732125	0.008605852	0.163310962	40	23	DMGDH;ALAS1;GCAT;GRHPR;SRR;PSAT1;GAMT;DLD;SHMT2;AMT;PHGDH;PGAM1;GLYCTK;ALDH7A1;SARDH;CTH;GCSH;BPGM;GATM;GLDC;CHDH;PIPOX;SDSL	SARDH;CTH;GCSH;BPGM;GATM;GLDC;CHDH;PIPOX;SDSL	0.065429688	9	11	0.065429688	0.818181818
D150_pval_ranks_gsea_Enrich_KEGG_Specific_Signed	Apoptosis - Homo sapiens (human)	-0.373845989	-1.843464124	0	0.197714033	136	93	CFLAR;ACTG1;CTSK;TNFRSF10B;RIPK1;CAPN2;CASP8;BIRC2;MAPK10;CASP7;GADD45G;HRK;TUBA1A;ACTB;SPTAN1;GADD45B;AKT2;AKT1;BCL2L11;PIK3R2;CASP3;EIF2S1;RELA;CAPN1;BBC3;DIABLO;NFKBIA;PTPN13;ITPR2;RAF1;BIRC5;ERN1;HTRA2;ATM;BAX;MCL1;DFFB;PIK3CB;GADD45A;PDPK1;LMNB1;NRAS;TRAF2;DAB2IP;EIF2AK3;TUBA1B;ITPR1;APAF1;CYCS;LMNB2;PIK3R3;MAPK9;PIK3CA;MAPK1;MAP3K14;PIDD1;PARP4;CHUK;JUN;MAPK3;PIK3CD;KRAS;CASP9;PARP3;CTSL;FO…	JUN;MAPK3;PIK3CD;KRAS;CASP9;PARP3;CTSL;FOS;BAK1;ATF4;MAP2K2;IKBKB;DFFA;ENDOG;TNFRSF1A;PARP2;FAS;CTSH;CTSD;FADD;LMNA;PIK3R1;BID;BAD;ITPR3;TUBA4A;PARP1;DDIT3;CTSC;MAP3K5;MAP2K1;CASP6;TRADD;TRAF1;CTSF	0.000247088	35	45	0.00166297	0.777777778
D150_pval_ranks_gsea_Enrich_KEGG_Specific_Signed	Aldosterone synthesis and secretion - Homo sapiens (human)	-0.346415373	-1.598948693	0.013445378	0.244775138	98	65	CAMK4;CALML4;CREB3L4;ATP1B2;SCARB1;PRKCA;ADCY8;ATP1A3;GNAQ;ATP1B3;CREB5;CAMK1D;CAMK1;ATF1;CAMK2A;ATP2B2;ADCY6;ADCY9;CAMK2G;PRKD3;CACNA1D;ITPR2;NR4A1;PRKCG;LIPE;ATP2B1;PRKD2;KCNK3;ATF2;ITPR1;ATP1B1;CREB1;GNA11;PRKCE;ADCY5;PLCB3;CACNA1I;LDLR;PRKD1;CACNA1G;CREB3;ATP1A2;ATP1A1;NR4A2;CAMK2D;PRKACB;ATF4;ADCY2;ADCY3;PDE2A;CREB3L1;ATP2B4;CACNA1S;CACNA1H;DAGLA;PLCB2;ADCY7;CREB3L2;CALML6;CALM1;ITPR3;CALM3;…	ATP1A1;NR4A2;CAMK2D;PRKACB;ATF4;ADCY2;ADCY3;PDE2A;CREB3L1;ATP2B4;CACNA1S;CACNA1H;DAGLA;PLCB2;ADCY7;CREB3L2;CALML6;CALM1;ITPR3;CALM3;PRKCB;AGT;CAMK1G	0.005222879	23	30	0.009972134	0.766666667
D150_pval_ranks_gsea_Enrich_KEGG_Specific_Signed	Kaposi sarcoma-associated herpesvirus infection - Homo sapiens (human)	-0.353953869	-1.778819697	0	0.179372637	186	108	ICAM1;MAPK13;JAK1;CALML4;GNG10;CASP8;MAP2K4;TBK1;EIF2AK2;STAT1;MAPK10;STAT3;GNB5;CDKN1A;GNB4;CCND1;TRAF3;LYN;MYC;AKT2;AKT1;ATG14;PIK3R2;CASP3;RELA;RCAN1;CDK6;NFKBIA;PDGFB;ITPR2;RAF1;MTOR;GNB3;BAX;VEGFA;PIK3CB;ATG3;GNB1;TYK2;IRF3;PPP3CB;STAT2;CREBBP;NRAS;PPP3R1;TRAF2;E2F3;MAPK11;MAPKAPK2;ITPR1;GABARAPL2;CYCS;MAPK14;PLCG2;PIK3R3;CREB1;MAPK9;PIK3CA;MAPK1;EP300;PPP3CA;GNG2;GSK3B;BECN1;CDK4;CHUK;GABAR…	GABARAPL1;MAP2K7;JAK2;MAP2K6;JUN;MAPK3;CTNNB1;PIK3CD;KRAS;GNG3;CASP9;FOS;BAK1;GNG5;MAP2K2;IKBKB;ZFP36;GNG7;HIF1A;IFNGR1;FGF2;GNG11;TNFRSF1A;IKBKE;FAS;FADD;IL6ST;PPP3CC;MAPK12;GNG12;PIK3R1;CALML6;BID;CALM1;ITPR3;NFATC3;CALM3;MAP2K1;TICAM1;GABARAP;GNG4;TRADD	0.000234446	42	56	0.00166297	0.75
D150_pval_ranks_gsea_Enrich_KEGG_Specific_Signed	Th17 cell differentiation - Homo sapiens (human)	-0.401911313	-1.771269976	0.005025126	0.129736881	107	53	MAPK13;HSP90AB1;IL2RB;JAK1;STAT1;IL1R1;MAPK10;STAT3;RORA;RELA;TGFBR1;NFKBIA;AHR;MTOR;HSP90AA1;RUNX1;TGFBR2;TYK2;PPP3CB;PPP3R1;MAPK11;MAPK14;IL6R;MAPK9;MAPK1;PPP3CA;TGFB1;RXRA;CHUK;IL17D;IL1RAP;JAK2;JUN;MAPK3;RXRG;IL27RA;RARA;FOS;IKBKB;IFNGR2;HIF1A;IFNGR1;NFKBIE;STAT6;IL6ST;SMAD3;PPP3CC;MAPK12;STAT5A;NFATC3;JAK3;IL4R;IRF4	IL17D;IL1RAP;JAK2;JUN;MAPK3;RXRG;IL27RA;RARA;FOS;IKBKB;IFNGR2;HIF1A;IFNGR1;NFKBIE;STAT6;IL6ST;SMAD3;PPP3CC;MAPK12;STAT5A;NFATC3;JAK3;IL4R;IRF4	0.007000367	24	32	0.011029412	0.75
D150_pval_ranks_gsea_Enrich_KEGG_Specific_Signed	PPAR signaling pathway - Homo sapiens (human)	0.407501675	1.767348078	0.007389163	0.123535365	76	37	NR1H3;SLC27A5;PLIN2;SCD5;SORBS1;ILK;FABP5;CPT1A;SCP2;FADS2;ANGPTL4;ACOX2;CPT1B;DBI;CD36;ACOX1;ACSL1;SLC27A4;PDPK1;ACSL3;FABP3;SCD;SLC27A1;CPT2;CPT1C;HMGCS1;ACAA1;RXRA;LPL;FABP7;RXRG;PPARD;PPARA;ACSL6;EHHADH;ME1;PLIN4	NR1H3;SLC27A5;PLIN2;SCD5;SORBS1;ILK;FABP5;CPT1A;SCP2;FADS2;ANGPTL4;ACOX2;CPT1B;DBI;CD36	0.041389465	5	20	0.045152144	0.75
D150_pval_ranks_gsea_Enrich_KEGG_Specific_Signed	Estrogen signaling pathway - Homo sapiens (human)	-0.353332994	-1.688442757	0	0.22187316	138	78	HSP90AB1;GRM1;KRT10;KCNJ9;CALML4;CREB3L4;GRB2;GNAI2;ADCY8;SOS2;GNAQ;EBAG9;CREB5;GNAI3;PRKCD;EGFR;AKT2;AKT1;PIK3R2;ADCY6;ADCY9;SHC3;ITPR2;RAF1;HSP90AA1;SP1;PIK3CB;KRT19;HSP90B1;NRAS;MMP2;KCNJ3;ATF2;ITPR1;SOS1;PIK3R3;CREB1;PIK3CA;MAPK1;KRT17;ADCY5;PLCB3;SHC2;GNAI1;NCOA2;CREB3;JUN;MAPK3;HBEGF;PIK3CD;KRAS;PRKACB;RARA;FOS;FKBP4;ATF4;MAP2K2;ADCY2;ADCY3;HSPA8;CREB3L1;NCOA1;SHC1;PLCB2;GNAO1;CTSD;TGFA;GAB…	JUN;MAPK3;HBEGF;PIK3CD;KRAS;PRKACB;RARA;FOS;FKBP4;ATF4;MAP2K2;ADCY2;ADCY3;HSPA8;CREB3L1;NCOA1;SHC1;PLCB2;GNAO1;CTSD;TGFA;GABBR2;ADCY7;CREB3L2;PIK3R1;CALML6;CALM1;ITPR3;SHC4;CALM3;FKBP5;MAP2K1	0.003657767	32	44	0.007980582	0.727272727
D150_pval_ranks_gsea_Enrich_KEGG_Specific_Signed	Cholinergic synapse - Homo sapiens (human)	-0.338569867	-1.622066664	0.004926108	0.222894593	112	74	CAMK4;GNG10;ACHE;CREB3L4;GNAI2;PRKCA;CACNA1A;ADCY8;GNAQ;CHRM1;GNB5;CREB5;GNB4;GNAI3;KCNQ3;AKT2;AKT1;CAMK2A;PIK3R2;ADCY6;ADCY9;CAMK2G;CACNA1D;ITPR2;GNB3;PRKCG;PIK3CB;GNB1;FYN;NRAS;KCNJ3;CACNA1B;ITPR1;PIK3R3;CREB1;PIK3CA;MAPK1;GNA11;GNG2;ADCY5;PLCB3;GNAI1;CREB3;KCNJ2;KCNJ12;CHRM3;JAK2;MAPK3;PIK3CD;KRAS;KCNJ4;GNG3;CAMK2D;PRKACB;FOS;GNG5;ATF4;ADCY2;ADCY3;CREB3L1;GNG7;CACNA1S;GNG11;PLCB2;GNAO1;GNG12;A…	KCNJ2;KCNJ12;CHRM3;JAK2;MAPK3;PIK3CD;KRAS;KCNJ4;GNG3;CAMK2D;PRKACB;FOS;GNG5;ATF4;ADCY2;ADCY3;CREB3L1;GNG7;CACNA1S;GNG11;PLCB2;GNAO1;GNG12;ADCY7;CREB3L2;PIK3R1;ITPR3;KCNQ5;PRKCB;MAP2K1;GNG4	0.005401573	31	43	0.009972134	0.720930233
D150_pval_ranks_gsea_Enrich_KEGG_Specific_Signed	Apelin signaling pathway - Homo sapiens (human)	-0.331018519	-1.623684133	0.006279435	0.239540329	137	96	MEF2B;RYR3;PRKAG1;CAMK4;RYR2;CALML4;GNG10;GNAI2;ADCY8;RYR1;GNAQ;HDAC4;GNB5;GNB4;CCND1;GNAI3;KLF2;RRAS2;SLC8A1;SLC9A1;AKT2;AKT1;RPS6KB2;ADCY6;ADCY9;MEF2D;TGFBR1;MYL3;ITPR2;RAF1;MTOR;GNB3;NRF1;GNA13;EGR1;HDAC5;PPARGC1A;PRKAA1;LIPE;GNB1;RPS6;NRAS;MYLK;CDH1;RPS6KB1;ITPR1;GABARAPL2;MAPK1;PRKAA2;PIK3R4;PRKCE;GNG2;ADCY5;SPP1;BECN1;PLCB3;GNAI1;SLC8A2;TFAM;GABARAPL1;PDE3B;SLC8A3;MEF2A;MAPK3;KRAS;SERPINE1;…	SLC8A2;TFAM;GABARAPL1;PDE3B;SLC8A3;MEF2A;MAPK3;KRAS;SERPINE1;PRKAB1;GNG3;PRKACB;GNG5;MAP2K2;ADCY2;ADCY3;GNG7;MRAS;GNG11;MEF2C;PLCB2;SMAD3;RRAS;MYLK4;GNG12;ADCY7;SPHK1;PRKAB2;CALML6;CALM1;ITPR3;CALM3;CTGF;MAP2K1;PLAT;GABARAP;ACTA2;GNG4;NOTCH3	0.002667262	39	55	0.00640143	0.709090909
